# Supplementary material for: Adult Inception of Ketogenic Diet Therapy Increases Sleep during the Dark Cycle in C57BL/6J Wild Type and Fragile X Mice
Source: Int J Mol Sci. 2024 Jun 18;25(12):6679. doi: 10.3390/ijms25126679 (PMC11203515; doi:10.3390/ijms25126679)
Supplement: Supplementary file 1 [file ijms-25-06679-s001.zip]

Archive with 1 entries (1 files):
- ijms-3062545-supplementary.pdf
